# Supplementary material for: Characterization of a Novel Reassortant Epizootic Hemorrhagic Disease Virus Serotype 6 Strain Isolated from Diseased White-Tailed Deer (Odocoileus virginianus) on a Florida Farm
Source: Viruses. 2022 May 10;14(5):1012. doi: 10.3390/v14051012 (PMC9146129; doi:10.3390/v14051012)
Supplement: Supplementary file 1 [file viruses-14-01012-s001.zip]

Archive with 8 entries (7 files):
- Supplemental Figures/
- Supplemental Figures/Supplemental Figure S1.tif
- Supplemental Figures/Supplemental Figure S2.tif
- Supplemental Figures/Supplemental Figure S3.tif
- Supplemental Figures/Supplemental Figure S4.tif
- Supplemental Figures/Supplemental Figure S5.tif
- Supplemental Figures/Supplemental Figure S6.tif
- Supplemental Table S1.pdf
